# Supplementary material for: Cerebrospinal fluid endo-lysosomal proteins as potential biomarkers for Huntington’s disease
Source: PLoS One. 2020 Aug 17;15(8):e0233820. doi: 10.1371/journal.pone.0233820 (PMC7430717; doi:10.1371/journal.pone.0233820)
Supplement: S1 Dataset — (XLSX) [file pone.0233820.s010.xlsx]

## Sheet: Database
Gender	CAG	Age (Rounded)	DBS (Rounded)	DiseaseStage	TFC	TMS	SDMT	SWR	CUHDRS	AP2	APP	BSA	C9	CTSB	CTSD	CTSF	CTSL	CTSZ	DPP2	GM2A	HEXB	LAMP1	LAMP2	LYZ	FUCA1	TCN2	TPP1	UBQ
f	42	38	249	premanifest	13	4	59	103	18.0956	0.600633	0.781699	0.976368	0.907161	0.727815	0.762534	0.94046	0.749979	0.910531	0.876417	0.693691	0.757104	0.742139	0.647595	0.564136	0.826251	1.04192	0.848045	0.948633
m	43	35	266	premanifest	13	0	56	106	18.225	1.1592	1.57635	0.966487	0.669954	1.04249	1.0843	1.22383	1.09803	1.12632	1.41739	1.01081	1.24616	1.08467	0.863282	0.805225	1.15583	0.67806	1.03052	0.91522
f	40	60	270	manifest	11	16	45	95	15.1852	0.467372	0.703618	1.0183	0.954141	0.95985	0.922219	0.746957	0.706804	0.792487	0.639576	0.516899	0.798512	0.661093	0.514513	0.932624	0.627471	0.580042	0.823777	0.6427
m	43	60	451	manifest	4	46	9	51	5.98241	0.750228	1.02978	1.06289	0.840403	1.15254	1.26725	0.905619	1.07115	1.01233	1.17796	0.967996	1.03582	1.08219	0.948076	0.734731	0.882553	0.578797	1.14885	0.975797
f		43		healthy control	13	1	56	84	17.1298	0.793503	0.880544	0.95549	1.57141	0.761427	0.903791	0.838117	0.896285	0.883425	0.71385	0.872265	0.818257	0.736876	0.70475	0.824329	0.556829	0.939731	0.861581	0.964418
m	43	59	444	manifest	7	35	22	18	7.1778	0.814725	0.560242	0.935643	1.89487	0.678788	0.957578	0.938747	0.834956	0.883038	0.727959	0.889754	0.680588	0.73332	0.694979	1.13351	0.966591	1.16603	0.755164	0.835909
f		58		healthy control	13	2	47	82	16.2522	0.881619	0.795163	0.949905	1.23015	0.82956	0.670657	0.973497	0.860469	0.838915	0.369688	0.948741	0.518262	0.723888	0.761216	0.954192	0.774571	1.00887	0.767467	0.955935
m		54		healthy control	13	2	30	108	16.1077	1.45748	1.70747	0.936158	0.568759	1.09389	1.21498	0.965594	1.34354	1.15662	1.02811	1.18066	1.25195	1.36068	1.32492	1.3127	1.00881	0.913419	1.07412	1.4617
f	40	67	303	premanifest	13	5	47	87	16.3156	0.918666	0.975458	0.973103	1.13877	1.21874	0.957859	1.10058	0.996178	1.23222	0.2975	1.03984	1.16234	0.968918	0.839093	0.795134	1.17334	0.788699	0.921096	1.28136
f		40		healthy control	13	2	69	110	19.3472	0.703576	0.709996	1.12904	0.606708	0.82584	0.937429	0.794463	0.82691	0.864791	0.715211	0.651574	0.983012	0.824746	0.829173	0.57589	1.23903	1.40273	1.04764	0.86057
f	42	29	189	premanifest	13	0	69	112	19.5564	0.42853	0.585392	0.992091	0.74768	0.64232	0.842091	0.684014	0.575805	0.784796	0.566805	0.536548	0.738657	0.509056	0.436337	0.612878	0.52378	0.582666	0.848058	0.704677
f	43	37	280	premanifest	13	2	68	134	20.3986	0.514296	0.648287	0.971299	1.55783	0.705022	0.756278	0.675519	0.599355	0.678273	0.6409	0.633254	0.669538	0.542313	0.499684	0.552618	0.579807	1.03144	0.649813	0.590094
m	44	32	276	premanifest	13	8	48	96	16.6484	0.686981	0.923209	0.982554	0.504818	1.12638	1.25761	0.877038	0.955161	1.12421	1.22651	0.802911	1.0719	0.87858	0.701845	0.952579	1.10889	0.957498	1.11626	0.838266
f	42	34	219	premanifest	13	1	61	108	18.6651	0.551961	1.03281	0.955146	0.409523	0.850168	0.978833	0.674069	0.901879	0.915466	0.752747	0.558073	0.761898	0.747481	0.641892	0.445923	0.759208	0.549171	0.961397	0.820701
f	43	52	389	manifest	13	16	35	83	14.527	0.688524	1.08211	0.955748	0.800106	1.00966	1.00926	0.938692	1.05368	1.06037	1.08603	0.945796	0.966143	0.966469	0.864216	0.922175	0.966996	0.841184	0.939674	0.830106
f	42	61	397	manifest	12	16	33	94	14.5275	1.28002	0.810697	1.04502	0.498478	0.987284	0.716214	1.19619	1.17683	1.10914	0.941431	1.23521	1.02318	1.02148	1.15248	1.12619	1.25483	0.87933	1.19423	1.3605
f	42	63	412	manifest	6	55	18	48	6.76375	0.818956	0.56532	0.945094	1.4473	0.733314	0.874059	1.08723	0.670104	0.803643	0.674184	0.841578	0.70859	0.681922	0.70465	1.51156	0.832506	0.659086	0.718784	0.855528
m		75		healthy control	13	2	47	84	16.3465	1.12974	1.28998	0.935729	1.80698	1.30678	1.21532	1.1549	1.31126	1.44076	1.68557	1.15126	1.17899	1.46718	1.09795	1.48652	1.34996	1.65557	1.1108	1.08698
m	43	47	351	premanifest	13	1	65	91	18.1858	0.745218	1.03739	0.99716	0.580065	0.996108	0.84924	0.988623	0.953199	1.0245	0.950757	0.864312	0.961251	0.806117	0.848526	0.774842	0.935881	0.964099	0.927133	0.927958
m	43	44	333	manifest	8	50	20	37	7.40781	0.677896	0.817265	0.954545	0.614805	0.810053	0.989082	0.812798	0.959969	0.946002	0.859762	0.849392	0.963568	0.903558	0.788747	0.933936	0.767051	0.989007	0.914072	0.702004
m	42	55	357	manifest	7	40	28	73	9.96866	0.930058	0.907419	1.00747	1.74001	0.873349	1.29268	1.05215	1.05221	1.18444	0.784975	1.16309	1.04806	1.0967	0.870964	0.900238	1.05001	0.843807	0.929485	1.05968
f		49		healthy control	13	5	59	103	18.0381	0.806186	1.05763	0.962277	0.821876	0.764455	0.58011	0.771161	0.772156	0.784666	0.867667	1.00521	0.77626	0.917586	0.810843	0.6756	0.538161	0.678592	0.684624	0.833312
m	40	41	183	manifest	12	41	28	53	10.7535	0.536077	0.563853	0.925419	0.895625	0.591976	0.776409	0.751929	0.744484	0.725316	0.734533	0.74646	0.799295	0.66707	0.528706	0.627644	0.605271	0.450861	0.761313	0.596085
m	41	57	313	premanifest	13	3	52	118	18.2961	0.675314	0.724567	0.919748	1.22708	0.853622	0.797376	0.805189	0.780889	0.963808	0.628743	0.902089	0.834712	0.810269	0.836219	1.16459	0.930544	1.00523	0.847771	1.3352
f	41	59	324	manifest	9	24	26	65	11.0638	1.02826	1.02805	0.984014	1.17702	1.01654	0.912366	0.940597	1.06045	0.851174	1.12403	1.138	1.00865	1.08253	0.878008	1.20796	1.25982	0.750623	0.869018	1.10991
m	44	60	509	manifest	4	95		14		0.971139	0.77136	1.02036	1.11557	0.97098	0.991118	0.857896	1.01178	0.941076	0.917968	0.937863	1.01012	0.975605	0.860924	1.52932	0.882037	0.84994	0.911134	0.966372
m		51		healthy control	13	2	50	73	16.0696	0.513273	0.58167	0.960473	0.582287	0.749555	1.00249	0.741917	0.689533	0.801466	0.787622	0.593807	0.757285	0.619858	0.661765	0.990186	0.756675	0.723745	0.739874	0.855696
m		72		healthy control	13	4	37	94	15.8969	1.01557	1.09216	0.874298	1.27921	1.14383	1.25189	0.927093	1.17565	1.26619	1.21575	1.2349	1.12508	1.21637	1.21163	1.55972	1.22278	1.03784	1.0954	1.09499
m	41	69	382	manifest	4	63	20	52	5.93966	1.25045	0.809197	1.00223	2.40296	0.92962	0.861762	1.39937	0.909925	1.1232	0.944885	1.45655	1.0133	0.884709	0.954388	2.17608	1.42932	1.06036	0.847481	1.30095
f	45	41	389	manifest	12	32	30	67	12.0924	0.918522	0.934455	0.930831	0.451008	0.924751	1.09628	0.919898	0.915911	0.992242	0.944057	0.894088	0.801953	0.895753	0.968154	0.768966	1.06054	0.826301	0.969156	1.27399
f	42	59	381	manifest	13	16	53	90	16.3088	3.22076	2.27791	1.10215	1.32083	1.72484	1.781	2.21882	2.10186	1.11374	2.22047	2.5255	2.14421	2.57275	2.33992	1.59311	2.39769	2.1908	1.78798	2.72723
f	44	46	389	manifest	11	34	20	48	9.91765	1.12136	0.849186	1.07062	1.46501	1.09866	1.0887	1.20751	1.04132	0.947057	1.16802	1.06143	1.19408	1.11634	0.934473	1.15654	1.14156	1.40294	1.10902	1.30332
m		54		healthy control	13	2	42	110	17.1697	1.11577	1.50315	0.951795	0.863785	1.23729	1.04424	1.27246	1.33697	1.01668	1.21089	1.28491	1.11913	1.08392	1.21408	0.712072	0.823623	1.27036	1.05443	1.63198
f		53		healthy control	13	3	47	89	16.5249	1.0157	1.17979	0.971704	0.997562	1.05288	0.840597	1.02362	1.0398	1.20963	1.24071	1.07469	1.16462	1.00443	1.1001	0.866319	1.11646	1.37938	1.17253	1.09714
m	43	67	502	manifest	11	33	23	69	11.2076	0.965939	1.11044	0.83688	0.749659	1.16525	1.13313	1.13787	1.0395	1.12681	0.892768	1.02509	1.12224	1.12968	0.978574	1.83608	1.10932	1.22973	0.984005	0.926164
m		56		healthy control	13	3	46	101	17.0103	0.92616	0.840809	0.999183	0.693748	1.15113	0.658955	1.14822	0.830726	0.490509	0.929618	1.12466	0.887638	0.87826	0.922185	1.07901	0.785105	0.808561	0.850806	0.955964
f		45		healthy control	13	2	65	115	19.2604	1.01374	1.40573	1.10515	0.647871	1.14184	1.48883	1.21232	1.34971	1.24343	1.33423	0.901621	1.26539	1.23723	1.00831	0.883737	0.422878	1.19456	1.52973	0.860994
f	41	53	294	premanifest	13	8	46	107	17.006	0.829397	0.707168	1.01435	1.06267	0.849218	1.24299	0.890069	0.926575	0.898318	0.742662	0.912259	0.910299	0.774603	0.822284	0.983955	0.849025	0.880893	1.04017	0.74543
m	45	31	291	premanifest	13	0	51	102	17.6331	1.13868	1.126	0.961043	0.448256	0.978828	0.848461	0.804846	0.897911	0.966776	1.02545	1.04891	0.969375	0.911914	0.806685	0.62498	0.875038	0.65976	0.904562	1.11998
m	43	61	455	manifest	6	45	11	25	5.68904	0.921551	0.859406	1.05552	1.2965	1.30109	1.46117	1.03604	1.20386	1.17892	1.53089	1.11298	1.17978	1.21706	1.09719	0.978487	1.38763	1.18805	1.25223	0.740424
f		55		healthy control	13	11	36	74	14.4705	0.530204	0.724152	0.954885	1.43207	0.888146	1.00776	0.83075	0.721155	0.905561	0.77939	0.693383	0.952261	0.766525	0.574829	1.10888	1.0366	0.600863	0.796773	0.572197
f		30		healthy control	13	0	48	93	16.9667	1.32729	1.31802	1.21075	0.671377	1.41714	1.11439	1.09319	1.41761	1.04271	1.17777	1.17663	1.51729	1.27426	1.25622	0.525611	1.71597	0.635602	1.46357	1.11713
m	45	62	587	manifest	4	49	19	40	6.09758	1.12122	1.01847	0.99422	2.04852	1.10942	1.14374	1.36084	1.1388	1.4033	1.09211	1.29895	1.05997	1.37332	1.28172	2.12443	0.51009	1.95838	1.10367	1.06203
m		37		healthy control	13	1	67	117	19.5735	0.628859	0.728741	0.958377	0.526993	0.648667	0.782762	0.673527	0.712922	0.72857	0.80036	0.606333	0.754281	0.629223	0.607232	0.628684	0.283809	0.862111	0.820549	0.497989
f		53		healthy control	13	2	55	114	18.4068	1.5476	0.948485	0.99229	0.571216	1.01127	0.945266	0.89433	0.88114	0.758962	0.507043	1.13334	0.85964	0.978482	1.23514	0.752844	0.847033	0.787293	0.768106	1.42306
m	40	52	232	premanifest	13	0	46	116	17.8903	0.953837	1.26757	1.05405	0.815836	1.21187	1.10996	1.12395	1.19481	1.23434	1.27336	0.875194	1.43287	1.20216	1.03638	0.885323	1.0419	1.30754	1.66141	0.699184
f		48		healthy control	13	0	58	135	19.7542	0.800195	0.818584	1.19577	0.380383	0.798802	0.939762	0.854231	0.964182	0.770447	0.961332	0.671149	0.890026	0.780237	0.728301	0.504992	0.457975	1.052	1.09243	1.04241
f	41	35	191	premanifest	13	4	69	108	19.1379	0.810123	0.973527	0.984202	0.572449	0.879289	0.876457	0.81117	0.932368	0.993842	1.10242	0.818873	0.979336	0.896249	0.789278	0.767884	0.939919	0.684215	0.965115	0.834942
f	40	53	237	premanifest	13	5	65	103	18.522	0.989192	0.934091	1.10524	0.328294	1.09226	1.1365	0.90723	0.963166	1.15264	1.009	0.808422	0.936474	0.841698	0.900137	0.772148	1.05722	1.3564	1.03669	0.785592
m		53		healthy control	13	3	48	100	17.1244	0.853507	1.18371	0.970601	0.573748	0.882851	1.03932	0.92196	1.01795	1.07216	0.99391	0.753451	1.08772	0.915578	0.931749	1.09095	1.16522	1.07704	1.16282	1.07302
f	43	61	459	manifest	10	43	19	50	9.05696	1.0411	1.18251	1.00148	0.97163	1.0555	1.24938	1.03021	1.14907	1.03454	1.37698	1.07057	1.1647	1.17294	1.1906	0.911581	1.0659	0.956903	1.16086	0.828391
f	51	33	511	manifest	9	37	17	52	8.97769	0.312965	0.389976	1.01949	0.740006	0.645053	0.711543	0.556241	0.540028	0.681925	0.345687	0.37224	0.620192	0.458042	0.370241	0.454284	0.596149	0.600442	0.848186	0.439364
m	40	56	253	manifest	12	16	45	98	15.6839	0.672332	0.578577	1.00699	0.622543	0.693302	0.878003	0.790608	0.708449	0.896935	0.775255	0.772319	0.846446	0.647658	0.565706	0.967139	0.914108	0.629447	0.842235	0.668956
f	42	47	306	premanifest	13	0	52	84	16.8647	1.32684	1.64793	0.946062	0.740208	1.35333	1.09053	1.02122	1.21097	1.01453	1.54777	1.19897	1.16726	1.46645	1.3871	1.15442	1.56309	1.3305	1.20616	1.15957
m	44	46	388	premanifest	13	3	70	109	19.3232	1.61574	1.99702	1.01931	2.31292	1.43601	1.61143	1.4868	1.67487	1.48559	1.60559	1.9108	1.7568	1.80593	1.5004	1.47728	1.8711	1.99135	1.62647	1.46644
m	44	52	446	manifest	11	25	35	58	12.1163	0.882929	0.69925	0.852871	0.642677	0.712413	0.895598	0.827025	0.763641	0.945392	0.90201	0.779197	0.851863	0.816197	0.925985	0.761047	0.86741	0.954539	0.910001	0.873553
f	39	71	250	manifest	13	12	39	93	15.5512	1.95218	0.835377	1.13116	1.36417	1.12217	1.23292	0.955722	0.956966	0.924016	0.843128	1.4881	0.922413	0.927492	1.20045	0.915492	1.19115	1.17229	0.872962	1.72609
f	45	44	419	manifest	9	43	30	46	9.39823	0.956162	0.897058	0.976207	0.78419	0.907387	0.614133	0.787521	0.887849	0.819831	0.906647	0.901198	0.788364	0.830964	0.894895	0.484193	0.884238	0.630862	0.793468	0.897628
f	45	49	467	manifest	6	49	8	33	5.59458	0.544546	0.344331	0.95608	1.74414	0.737802	0.710805	0.865577	0.626525	0.688147	0.658975	0.650116	0.703259	0.549894	0.548682	0.957244	0.616342	1.08862	0.797045	0.576799
m	41	41	226	premanifest	13	2	48	120	18.1253	1.12131	1.42491	0.977953	0.829361	1.5338	1.23783	1.20152	1.32816	1.34937	1.38885	1.09099	1.52132	1.3342	1.13658	0.780288	1.42064	1.27003	1.58872	0.908395
f	41	71	393	manifest	11	56	21	56	9.11129	1.36587	1.32795	1.00892	1.06108	1.34357	1.10865	1.08022	1.21361	1.15538	1.05782	1.26531	1.15277	1.5521	1.5676	1.00609	1.37703	0.694149	1.09603	1.1166
m	41	54	299	manifest	10	22	29	56	11.3533	1.1931	1.43415	0.957366	1.04562	1.00894	1.19855	1.10524	1.15212	1.17428	1.59928	1.11801	1.04714	1.31943	1.0549	1.28087	0.738497	1.075	1.26567	1.06967
m	40	61	276	manifest	11	15	36	74	13.5263	1.24307	0.924364	1.03778	1.03869	1.07779	1.05222	1.20647	0.960117	1.10095	1.09461	1.08912	1.01888	1.05287	0.973793	1.44189	1.19805	1.00019	0.929717	0.899298
m	40	26	117	premanifest	13	0	47	101	17.2634	0.791486	0.643696	0.948176	0.377968	0.864595	0.980873	1.07482	0.774212	0.786747	0.6029	0.761279	0.443365	0.575073	0.552468	0.813005	0.526918	1.29355	0.90115	0.739132
m	43	47	355	manifest	11	48	21	45	9.05219	1.3414	0.986263	1.10349	1.50339	1.04704	1.09788	0.825673	1.13362	1.00956	0.928022	1.0525	1.12214	1.19698	1.06059	1.74421	1.19623	1.34333	0.892257	0.961719
m	42	69	450	manifest	8	53	17	58	7.98403	1.95804	1.63751	1.02335	0.818764	1.20499	1.1016	1.38195	1.386	1.39034	1.73486	1.37805	0.992831	1.66739	1.65833	1.0131	1.3249	1.76229	1.29601	1.2302
m	45	42	402	manifest	9	28	44	69	12.4742	1.1053	1.18968	1.07638	0.922254	1.06615	0.707104	1.14466	1.25641	1.05255	0.622438	1.10018	0.586558	1.12343	1.04883	0.911177	0.535283	1.03354	0.998166	0.810653
m	43	42	318	manifest	9	16	39	73	12.9494	1.54465	1.31643	1.17546	0.810949	1.38123	0.957743	0.924839	1.17448	1.0764	1.15684	1.14766	1.25113	1.19221	1.28787	0.812275	1.21563	1.13505	1.34187	1.33346
m		34		healthy control	13	0	60	130	19.6797	0.783181	0.844523	0.943029	0.82427	1.25565	1.07641	0.869541	0.957881	1.09213	1.03571	0.781459	1.0205	0.88489	0.748621	1.00172	1.19385	1.13729	1.1464	0.71717
m	42	58	376	manifest	11	23	42	81	13.8806	1.40771	1.40228	0.976666	0.521803	0.995047	0.842303	1.01592	1.15873	1.0483	1.3914	1.15653	1.19231	1.47282	1.37575	1.14378	0.473587	0.896717	0.897275	1.13362
m	45	64	609	manifest	7	63	12	23	4.99801	1.29254	0.976712	1.15082	1.37806	1.11926	1.04191	1.33028	1.17997	0.996404	1.37027	1.3222	1.16384	1.25963	1.09315	1.6221	1.39874	1.11535	1.12365	0.960811
f	40	55	249	manifest	12	3	56	111	17.9313	1.17255	1.88858	1.03778	0.652469	1.21246	0.89575	1.00377	1.22185	1.41692	1.62636	1.15276	1.5138	1.52266	1.2998	1.06918	1.0684	1.3043	1.38174	0.87634
m		55		healthy control	13	0	51	87	16.9256	1.05718	0.701519	1.07813	1.05768	1.02908	0.777095	1.1819	0.972009	1.00428	0.730941	1.22742	0.773337	0.740329	0.861471	0.760876	1.11094	1.17521	0.779448	0.891183
m	41	54	299	manifest	13	12	46	95	16.2101	1.01656	0.744962	0.963248	0.857996	0.819512	0.854058	0.936645	0.689849	0.872913	0.664991	0.80954	0.800201	0.658546	0.841889	0.695711	0.977079	0.697184	0.614422	1.02196
f	44	58	497	manifest	11	57	8	28	6.68467	0.982223	0.671485	0.998999	1.16848	0.964627	0.718203	0.74986	0.768215	0.907722	0.754138	0.82615	0.741628	0.881604	0.935937	1.01016	1.09023	0.997207	0.724131	0.856943
f	45	34	320	premanifest	13	2	42	100	16.698	1.08986	0.931458	1.03889	2.18478	0.970523	1.09144	0.917549	0.929217	1.02023	0.727303	1.22417	0.907123	0.891712	0.803712	0.815881	0.746556	1.20156	1.00029	0.948501
m	44	51	433	manifest	9	54	22	57	8.63976	1.00902	0.820849	1.05377	0.978134	0.896678	0.917398	0.991223	0.992033	0.895788	0.794124	1.03077	1.06945	0.88317	0.956663	1.30774	0.814296	1.36624	0.856542	0.856368
f	45	55	527	manifest	10	67	23	50	8.00023	1.18989	1.2395	1.07914	0.699359	1.0628	1.16181	1.28533	1.11156	1.37813	1.43926	1.03402	1.14998	1.39107	1.44576	0.836143	1.33166	1.00112	1.08686	1.29606
f	41	70	385	manifest	10	53	13	54	8.18706	0.942047	1.21526	0.947165	0.526646	0.906709	0.852386	0.927567	0.857966	0.8009	0.878327	0.947692	0.894362	0.980483	1.00504	1.08081	1.16665	0.636012	0.856938	1.11585
m	41	54	295	premanifest	13	8	50	96	16.8097	0.78088	0.880984	0.970784	1.77723	1.25029			1.03503	1.02557	1.02419	1.07311	1.10866	0.89576	5.85877	0.831184			1.11455	0.859518

## Sheet: Data Dictionary
Gender: 'f' = Female, 'm' = Male
Disease Stage: Manifest = UHDRS diagnostic confidence level (DCL) = 4 and CAG > 36. Premanifest = UDHRS DCL < 4 and CAG > 40
NB: To annonymise data and prevent identification of participants, we have rounded each subjects age and DBS (greater than or equal to 0.5 = ROUND UP, less than 0.5 = ROUND DOWN)
